# Supplementary material for: Surface properties of dental zirconia ceramics affected by ultrasonic scaling and low-temperature degradation
Source: PLoS One. 2018 Sep 13;13(9):e0203849. doi: 10.1371/journal.pone.0203849 (PMC6136777; doi:10.1371/journal.pone.0203849)
Supplement: S1 Dataset — (XLSX) [file pone.0203849.s001.xlsx]

## Sheet: Title page
Supporting information for
Title: Surface properties of dental zirconia ceramics affected by ultrasonic scaling and low-temperature degradation
Authors: Kosuke Nakazawa, Keisuke Nakamura, Akio Harada, Midori Shirato, Ryoichi Inagaki, Ulf Örtengren, Taro Kanno, Yoshimi Niwano, and Hiroshi Egusa
The datasets generated and analyzed during the current study are provided in this file.

## Sheet: Fig.1 and Table1
	Sa (nm)			Group	Number	Sa (nm)	Sq (nm)	Sp (nm)	Sv (nm)	Sz (nm)		Group	Number	Sa (nm)	Sq (nm)	Sp (nm)	Sv (nm)	Sz (nm)
	Non LTD	LTD		UT	1	1.4545	4.14575	435.52	266.895	702.415		LTD-UT	1	4.9355	6.25775	155.621	194.293	349.913
1	1.58775	4.9355		UT	2	1.50625	2.6925	197.786	270.264	468.05		LTD-UT	2	5.5125	7.08225	248.971	180.773	429.744
2	1.6895	5.6165		UT	3	1.4285	4.98	323.894	318.12	642.014		LTD-UT	3	5.71625	7.71975	400.411	256.602	657.013
3	1.82375	4.96325		UT	4	1.211	2.7665	393.058	324.653	717.71		LTD-UT	4	6.4825	12.1878	1281.71	417.685	1699.39
4	1.5925	5.0785		UT	5	1.1975	1.78975	239.425	86.3752	325.8		LTD-UT	5	4.8485	6.75225	428.362	228.85	657.212
5	2.31075	6.849		UT	6	1.3325	2.08375	105.066	229.47	334.537		LTD-UT	6	5.134	6.72275	282.348	249.076	531.424
6	2.0705	5.90425			Average	1.35504	3.07638	282.458	249.296	531.754			Average	5.43821	7.78708	466.237	254.546	720.783
7	2.06975	5.5125			SD	0.12979	1.23705	124.793	87.2936	179.573			SD	0.610964	2.20951	411.889	85.3013	494.75
8	1.76375	5.83175
9	1.6975	4.901		Group	Number	Sa (nm)	Sq (nm)	Sp (nm)	Sv (nm)	Sz (nm)		Group	Number	Sa (nm)	Sq (nm)	Sp (nm)	Sv (nm)	Sz (nm)
10	1.98225	4.93425		US-P	1	1.76625	2.7475	216.209	154.213	370.422		LTD-US-P	1	7.7455	17.3143	523.136	451.385	974.521
11	1.762	5.71625		US-P	2	1.39825	2.94825	406.272	247.71	653.982		LTD-US-P	2	10.917	43.27	1141.29	493.439	1634.73
12	1.89575	5.38775		US-P	3	1.33625	4.604	345.853	282.492	628.346		LTD-US-P	3	6.37925	9.71525	457.576	229.553	687.128
13	2.32	5.673		US-P	4	1.664	5.17275	467.21	337.336	804.547		LTD-US-P	4	7.92925	32.6047	1698.21	529.112	2227.33
14	2.6985	6.4825		US-P	5	1.75475	4.0185	421.025	283.88	704.904		LTD-US-P	5	7.34775	13.5762	699.479	230.375	929.853
15	2.18325	4.8485		US-P	6	1.49275	3.7085	318.586	219.651	538.238		LTD-US-P	6	9.88275	45.4887	1948.19	2572.52	2668.2
16	1.77125	6.7845			Average	1.56871	3.86658	362.526	254.214	616.74			Average	8.36692	26.9949	1077.98	751.064	1520.29
17	2.008	5.3555			SD	0.185244	0.937401	89.3442	62.9699	149.265			SD	1.69516	15.5611	629.6	901.801	796.41
18	1.89975	5.134
Average	1.95147	5.55047		Group	Number	Sa (nm)	Sq (nm)	Sp (nm)	Sv (nm)	Sz (nm)		Group	Number	Sa (nm)	Sq (nm)	Sp (nm)	Sv (nm)	Sz (nm)
SD	0.289925	0.63284		US-S	1	2.7305	10.0288	425.148	427.44	852.588		LTD-US-S	1	165.55	229.706	1149.23	1555.27	2704.49
				US-S	2	2.66825	18.7907	359.272	1680.66	2039.93		LTD-US-S	2	87.7805	204.298	2097.65	1598.91	3696.56
				US-S	3	1.79225	6.79675	512.444	506.286	1029.98		LTD-US-S	3	58.1645	122.679	890.448	1644.4	2534.84
				US-S	4	2.74625	12.4175	785.493	532.87	1318.36		LTD-US-S	4	43.0513	110.836	502.88	1237.94	1740.82
				US-S	5	1.97975	10.648	933.292	447.16	1380.45		LTD-US-S	5	182.841	237.003	1310.47	1474.89	2687.22
				US-S	6	1.5905	4.6205	418.309	288.07	706.379		LTD-US-S	6	165.459	217.763	2365.99	1251.87	3617.86
					Average	2.25125	10.5504	572.326	647.082	1221.28			Average	117.141	187.048	1386.11	1460.54	2830.3
					SD	0.52337	4.91782	232.421	513.47	478.039			SD	61.358	55.6918	714.713	176.194	732.284

## Sheet: Fig.2
		Signal intensity
Conditions	Speceimen number	Im(111)	It(101)	Im(-111)		Xm	Vm
LTD-UT	1	45005	26466	6162		0.659088	0.71708
	2	39950	20686	4161		0.680757	0.736536
	3	40117	17943	3510		0.708576	0.761199
					Ave	0.682807	0.738272
					SD	0.0248073	0.0221108
LTD-US-P	1	44472	27448	6873		0.651644	0.710346
	2	38854	17223	4395		0.715191	0.767013
	3	34551	17076	3980		0.692916	0.74736
					Ave	0.686584	0.741573
					SD	0.032243	0.0287732
LTD-US-S	1	37951	21833	5946		0.667838	0.724963
	2	35834	19848	4127		0.668144	0.725237
	3	39246	22824	4239		0.655793	0.714103
					Ave	0.663925	0.721434
					SD	0.0070439	0.00635083

## Sheet: Fig.3
	Depth of monoclinic phase (µm)
1	16.7
2	14.03
3	17.17
AVE	15.9667
SD	1.69359

## Sheet: Fig.4
	Contact angle (degree)
	Non-LTD			LTD
	UT	US-P	US-S	UT	US-P	US-S
1	79.1	55.4	56.4	37.7	58.8	78.5
2	65.4	69.3	76.8	45.3	53.6	94.4
3	71.2	65.6	60.9	23.4	28.2	90.8
4	56.5	81.1	83.8	16.7	32.7	76.7
5	85.2	46.9	81.1	19.5	30.6	81.5
6	82	77.4	76.4	26.7	38.1	70.8
Ave	73.2333	65.95	72.5667	28.2167	40.3333	82.1167
SD	10.9542	13.009	11.2169	11.0985	12.8237	8.91233

## Sheet: Fig.5
	Hit (GPa)		Eit (GPa)
	Non-LTD	LTD	Non-LTD	LTD
1	14.1898	7.87645	234.2	161.4
2	13.3441	7.70735	226.8	165.2
3	14.0037	8.6052	234.1	157.7
4	13.6707	8.14905	228.3	157.1
5	14.3756	8.9605	233.8	168.8
6	14.2076	8.37614	226.4	164.8
Ave	13.9653	8.27912	230.6	162.5
SD	0.387702	0.466047	3.81628	4.59739

## Sheet: Fig.6 and Table2
	S. mitis (log CFU/specimen)
	3 h						6 h
	Non-LTD			LTD			Non-LTD			LTD
	UT	US-P	US-S	UT	US-P	US-S	UT	US-P	US-S	UT	US-P	US-S
1	4.90849	4.95424	4.93952	4.65321	4.68124	4.81954	5.93952	5.66181	6.38021	5.93952	5.65896	5.98227
2	4.85733	4.85733	5.0569	5.0086	5.04532	5.37475	6.2014	6.47712	6.233	6.10037	6.19312	5.71012
3	4.47712	4.73239	5.24797	4.68124	4.93952	4.99564	5.85733	6.18469	5.53782	5.43136	5.45939	6.08991
4	5.24055	5.13988	6.14922	5.36361	6.03342	5.69197	4.60423	4.75587	6.30963	4.83885	5.73957	4.75587
5	5.24797	5.38561	5.30963	5.49831	5.59439	5.4014	5.02119	5.0086	5.21748	5.2014	5.58771	5.53403
6	5.27646	4.95424	5.38021	5.3962	5.38021	5.14922	4.89209	4.95424	4.98227	4.99564	5.02119	4.98227
Ave	5.00132	5.00395	5.34724	5.1002	5.27902	5.23875	5.41929	5.50706	5.77674	5.41786	5.60999	5.50908
SD	0.315565	0.229921	0.425689	0.373954	0.491129	0.314073	0.659539	0.713092	0.609483	0.509611	0.381863	0.537987
	S. oralis (log CFU/specimen)
	3 h						6 h
	Non-LTD			LTD			Non-LTD			LTD
	UT	US-P	US-S	UT	US-P	US-S	UT	US-P	US-S	UT	US-P	US-S
1	5.16732	5.29667	4.57403	4.89209	5.18893	5.07918	5.46389	5.26951	6.14922	5.2833	5.22531	5.46389
2	5.78888	5.09517	4.95424	5.24055	5.17173	5.05115	5.92428	5.20952	6.06819	5.38021	5.43616	5.81954
3	5.09517	5.25164	5.03342	5.09517	5.16732	5.10037	5.3032	5.2833	5.48144	5.32222	5.49831	5.40654
4	3.47712	4.79934	5.22917	4.5563	4.35218	5.17609	5.35793	5.51055	6.20952	5.36922	5.87506	5.40654
5	4.32222	4.70757	5.07918	5.21748	4.5563	4.80956	5.51851	5.92428	5.49831	5.2014	5.45939	5.2833
6	5.21748	4.93197	4.68124	5.49831	4.35218	4.45484	6.04532	5.83885	4.51055	5.81954	5.549	5.16732
Ave	4.8447	5.01372	4.92521	5.08332	4.79811	4.9452	5.60219	5.506	5.65287	5.39598	5.50721	5.42452
SD	0.817375	0.240694	0.249599	0.32539	0.42067	0.270338	0.308316	0.309577	0.646047	0.217426	0.211633	0.22106

## Sheet: Fig.7
	Biofilm coverage (%): S. mitis
	3 h		6 h
	UT	LTD-US-S	UT	LTD-US-S
1	1.60849	1.64883	7.84822	7.26071
2	3.19039	1.28565	8.96696	6.69998
3	2.24957	2.85837	10.6379	10.6046
Ave	2.34948	1.93095	9.15102	8.18843
SD	0.795672	0.823441	1.40391	2.11116
	Biofilm coverage (%): S. oralis
	3 h		6 h
	UT	LTD-US-S	UT	LTD-US-S
1	5.38737	7.43553	30.9406	28.3378
2	3.25607	6.93761	37.9897	33.393
3	4.44623	3.02227	31.3559	31.1011
Ave	4.36322	5.79847	33.4287	30.944
SD	1.06807	2.41711	3.95535	2.53127
